# Supplementary material for: The Impact of Chronic Comorbidities on Outcomes in Acute Exacerbations of Idiopathic Pulmonary Fibrosis
Source: Life (Basel). 2024 Jan 21;14(1):156. doi: 10.3390/life14010156 (PMC10817308; doi:10.3390/life14010156)
Supplement: Supplementary file 1 [file life-14-00156-s001.zip]

Archive with 1 entries (1 files):
- life-2813784-supplementary.pdf
